# Supplementary material for: Transcriptional and Metabolic Response of a Strain of Escherichia coli PTS− to a Perturbation of the Energetic Level by Modification of [ATP]/[ADP] Ratio
Source: BioTech (Basel). 2024 Apr 10;13(2):10. doi: 10.3390/biotech13020010 (PMC11036233; doi:10.3390/biotech13020010)
Supplement: Supplementary file 1 [file biotech-13-00010-s001.zip]

Archive with 1 entries (1 files):
- biotech-2939222-supplementary.pdf
